# Supplementary material for: Molecular Modeling of Viral Type I Fusion Proteins: Inhibitors of Influenza Virus Hemagglutinin and the Spike Protein of Coronavirus
Source: Viruses. 2023 Mar 31;15(4):902. doi: 10.3390/v15040902 (PMC10142020; doi:10.3390/v15040902)
Supplement: Supplementary file 1 [file viruses-15-00902-s001.zip]

Archive with 1 entries (1 files):
- viruses-2314544-supplementary.docx
